# Supplementary material for: A Computational Framework to Identify Biomarkers for Glioma Recurrence and Potential Drugs Targeting Them
Source: Front Genet. 2022 Jan 17;12:832627. doi: 10.3389/fgene.2021.832627 (PMC8804649; doi:10.3389/fgene.2021.832627)
Supplement: Supplementary file 1 [file Table2.XLSX]

## Sheet: SupplementaryTable2
dicrection	keydrivers	isSignature	hits	downstream	signature_in_subnetwork	subnetwork_size	signature_in_network	network_size	signature	optimal_layer	fold_change_whole	pvalue_whole	fold_change_subnet	pvalue_subnet	pvalue_corrected_subnet	keydriver
up	ENSP00000305260	0	8	183	8	265	8	16073	8	2	87.8306	2.42222e-16	1.44809	0.0492711	1	1
up	ENSP00000360431	0	8	206	8	265	8	16073	8	3	78.0243	6.35563e-16	1.28641	0.129282	1	1
down	ENSP00000480012	0	29	785	31	1233	31	16073	31	2	19.1542	2.42639e-36	1.46937	0.000122167	0.150632	1
down	ENSP00000270139	0	31	927	31	1233	31	16073	31	2	17.3387	2.41412e-39	1.3301	0.000127201	0.156838	1
down	ENSP00000220772	0	29	791	31	1233	31	16073	31	2	19.0089	3.03581e-36	1.45822	0.000149254	0.18403	1
down	ENSP00000363826	0	31	973	31	1233	31	16073	31	2	16.519	1.10997e-38	1.26721	0.000584845	0.721114	1
down	ENSP00000363804	0	31	1210	31	1233	31	16073	31	3	13.2835	1.05098e-35	1.01901	0.553764	1	1
down	ENSP00000365686	0	31	1215	31	1233	31	16073	31	3	13.2288	1.19622e-35	1.01481	0.630292	1	1
down	ENSP00000375727	0	31	1219	31	1233	31	16073	31	3	13.1854	1.32622e-35	1.01148	0.69879	1	1
down	ENSP00000366330	0	31	1126	31	1233	31	16073	31	3	14.2744	1.09715e-36	1.09503	0.0578092	1	1
down	ENSP00000366563	0	30	1041	31	1233	31	16073	31	3	14.9419	4.29726e-35	1.14623	0.0337597	1	1
down	ENSP00000367202	0	31	1165	31	1233	31	16073	31	3	13.7966	3.19737e-36	1.05837	0.16847	1	1
down	ENSP00000367309	0	31	1125	31	1233	31	16073	31	3	14.2871	1.06695e-36	1.096	0.0562176	1	1
down	ENSP00000367830	0	29	965	31	1233	31	16073	31	2	15.5814	1.04219e-33	1.19529	0.0216032	1	1
down	ENSP00000367891	0	31	1219	31	1233	31	16073	31	3	13.1854	1.32622e-35	1.01148	0.69879	1	1
down	ENSP00000368632	0	31	1222	31	1233	31	16073	31	3	13.153	1.43259e-35	1.009	0.754836	1	1
down	ENSP00000368683	0	30	1041	31	1233	31	16073	31	3	14.9419	4.29726e-35	1.14623	0.0337597	1	1
down	ENSP00000443017	0	31	1183	31	1233	31	16073	31	3	13.5866	5.17488e-36	1.04227	0.272666	1	1
down	ENSP00000370767	0	31	1184	31	1233	31	16073	31	3	13.5752	5.31402e-36	1.04139	0.279997	1	1
down	ENSP00000371475	0	29	990	31	1233	31	16073	31	2	15.1879	2.20492e-33	1.1651	0.0388318	1	1
down	ENSP00000449756	0	30	1041	31	1233	31	16073	31	3	14.9419	4.29726e-35	1.14623	0.0337597	1	1
down	ENSP00000373610	0	30	1041	31	1233	31	16073	31	3	14.9419	4.29726e-35	1.14623	0.0337597	1	1
down	ENSP00000374135	0	31	1180	31	1233	31	16073	31	3	13.6212	4.77831e-36	1.04492	0.25177	1	1
down	ENSP00000374152	0	30	1041	31	1233	31	16073	31	3	14.9419	4.29726e-35	1.14623	0.0337597	1	1
down	ENSP00000376048	0	28	829	31	1233	31	16073	31	2	17.5121	2.22405e-33	1.3434	0.0026603	1	1
down	ENSP00000376134	0	31	1166	31	1233	31	16073	31	3	13.7847	3.2847e-36	1.05746	0.173072	1	1
down	ENSP00000378650	0	31	1220	31	1233	31	16073	31	3	13.1746	1.3608e-35	1.01066	0.717009	1	1
down	ENSP00000378699	0	30	1041	31	1233	31	16073	31	3	14.9419	4.29726e-35	1.14623	0.0337597	1	1
down	ENSP00000379683	0	31	1220	31	1233	31	16073	31	3	13.1746	1.3608e-35	1.01066	0.717009	1	1
down	ENSP00000379721	0	31	1178	31	1233	31	16073	31	3	13.6443	4.53044e-36	1.04669	0.23871	1	1
down	ENSP00000379842	0	31	1215	31	1233	31	16073	31	3	13.2288	1.19622e-35	1.01481	0.630292	1	1
down	ENSP00000380034	0	31	1117	31	1233	31	16073	31	3	14.3894	8.52615e-37	1.10385	0.0449245	1	1
down	ENSP00000380379	0	31	1224	31	1233	31	16073	31	3	13.1315	1.50804e-35	1.00735	0.794592	1	1
down	ENSP00000380692	0	30	1052	31	1233	31	16073	31	3	14.7857	5.91248e-35	1.13425	0.0442789	1	1
down	ENSP00000380948	0	30	1136	31	1233	31	16073	31	2	13.6924	6.07881e-34	1.05037	0.283822	1	1
down	ENSP00000381339	0	30	1086	31	1233	31	16073	31	2	14.3228	1.55228e-34	1.09873	0.0985899	1	1
down	ENSP00000381448	0	29	987	31	1233	31	16073	31	2	15.2341	2.01737e-33	1.16864	0.0362567	1	1
down	ENSP00000382178	0	30	1080	31	1233	31	16073	31	2	14.4023	1.31211e-34	1.10484	0.0859754	1	1
down	ENSP00000383118	0	31	1186	31	1233	31	16073	31	3	13.5523	5.60322e-36	1.03963	0.295235	1	1
down	ENSP00000384048	0	31	1163	31	1233	31	16073	31	3	13.8203	3.0294e-36	1.06019	0.15962	1	1
down	ENSP00000384367	0	31	1209	31	1233	31	16073	31	3	13.2945	1.02406e-35	1.01985	0.539577	1	1
down	ENSP00000384490	0	30	1139	31	1233	31	16073	31	4	13.6563	6.58479e-34	1.04761	0.300777	1	1
down	ENSP00000385479	0	30	1169	31	1233	31	16073	31	3	13.3058	1.44795e-33	1.02072	0.514424	1	1
down	ENSP00000385675	0	31	1218	31	1233	31	16073	31	3	13.1962	1.2925e-35	1.01232	0.681019	1	1
down	ENSP00000387286	0	30	1081	31	1233	31	16073	31	2	14.389	1.34948e-34	1.10382	0.0879716	1	1
down	ENSP00000387356	0	31	1216	31	1233	31	16073	31	3	13.2179	1.22752e-35	1.01398	0.646781	1	1
down	ENSP00000388620	0	30	1041	31	1233	31	16073	31	3	14.9419	4.29726e-35	1.14623	0.0337597	1	1
down	ENSP00000391592	0	31	1145	31	1233	31	16073	31	2	14.0376	1.856e-36	1.07686	0.0977928	1	1
down	ENSP00000392617	0	30	1041	31	1233	31	16073	31	3	14.9419	4.29726e-35	1.14623	0.0337597	1	1
down	ENSP00000394390	0	31	1168	31	1233	31	16073	31	3	13.7611	3.46633e-36	1.05565	0.182642	1	1
down	ENSP00000395772	0	30	1110	31	1233	31	16073	31	4	14.0131	3.01247e-34	1.07498	0.167046	1	1
down	ENSP00000397297	0	30	1041	31	1233	31	16073	31	3	14.9419	4.29726e-35	1.14623	0.0337597	1	1
down	ENSP00000398273	0	30	1041	31	1233	31	16073	31	3	14.9419	4.29726e-35	1.14623	0.0337597	1	1
down	ENSP00000401399	0	30	1127	31	1233	31	16073	31	3	13.8017	4.77625e-34	1.05876	0.237506	1	1
down	ENSP00000272233	0	30	1169	31	1233	31	16073	31	3	13.3058	1.44795e-33	1.02072	0.514424	1	1
down	ENSP00000243108	0	30	1163	31	1233	31	16073	31	3	13.3745	1.23888e-33	1.02599	0.465335	1	1
down	ENSP00000413929	0	30	1041	31	1233	31	16073	31	3	14.9419	4.29726e-35	1.14623	0.0337597	1	1
down	ENSP00000417517	0	31	1176	31	1233	31	16073	31	3	13.6675	4.29503e-36	1.04847	0.226306	1	1
down	ENSP00000417653	0	31	1212	31	1233	31	16073	31	3	13.2616	1.1069e-35	1.01733	0.58323	1	1
down	ENSP00000417963	0	30	1003	31	1233	31	16073	31	2	15.508	1.38914e-35	1.18966	0.012669	1	1
down	ENSP00000257430	0	30	1133	31	1233	31	16073	31	3	13.7286	5.6105e-34	1.05316	0.267637	1	1
down	ENSP00000428489	0	31	1226	31	1233	31	16073	31	3	13.1101	1.58733e-35	1.00571	0.83637	1	1
down	ENSP00000429022	0	30	998	31	1233	31	16073	31	2	15.5857	1.19347e-35	1.19562	0.0110824	1	1
down	ENSP00000430684	0	30	1100	31	1233	31	16073	31	3	14.1405	2.28938e-34	1.08475	0.134647	1	1
down	ENSP00000262519	0	31	1191	31	1233	31	16073	31	3	13.4954	6.39447e-36	1.03526	0.336926	1	1
down	ENSP00000433712	0	31	1178	31	1233	31	16073	31	3	13.6443	4.53044e-36	1.04669	0.23871	1	1
down	ENSP00000436786	0	31	1216	31	1233	31	16073	31	3	13.2179	1.22752e-35	1.01398	0.646781	1	1
down	ENSP00000437489	0	30	1163	31	1233	31	16073	31	3	13.3745	1.23888e-33	1.02599	0.465335	1	1
down	ENSP00000439120	0	31	1184	31	1233	31	16073	31	3	13.5752	5.31402e-36	1.04139	0.279997	1	1
down	ENSP00000442521	0	30	1041	31	1233	31	16073	31	3	14.9419	4.29726e-35	1.14623	0.0337597	1	1
down	ENSP00000442954	0	30	1152	31	1233	31	16073	31	3	13.5022	9.28846e-34	1.03579	0.383467	1	1
down	ENSP00000445831	0	31	1214	31	1233	31	16073	31	3	13.2397	1.1657e-35	1.01565	0.61421	1	1
down	ENSP00000446880	0	31	1185	31	1233	31	16073	31	3	13.5637	5.45677e-36	1.04051	0.287518	1	1
down	ENSP00000447173	0	31	1165	31	1233	31	16073	31	3	13.7966	3.19737e-36	1.05837	0.16847	1	1
down	ENSP00000451828	0	30	1167	31	1233	31	16073	31	3	13.3286	1.37473e-33	1.02247	0.497731	1	1
down	ENSP00000452181	0	30	1041	31	1233	31	16073	31	3	14.9419	4.29726e-35	1.14623	0.0337597	1	1
down	ENSP00000453302	0	30	1083	31	1233	31	16073	31	3	14.3624	1.42732e-34	1.10178	0.0920892	1	1
down	ENSP00000458832	0	30	1176	31	1233	31	16073	31	3	13.2266	1.73508e-33	1.01465	0.575244	1	1
down	ENSP00000466070	0	31	1094	31	1233	31	16073	31	2	14.692	4.43373e-37	1.12706	0.0233614	1	1
down	ENSP00000471477	0	30	1134	31	1233	31	16073	31	2	13.7165	5.76259e-34	1.05223	0.272947	1	1
down	ENSP00000472474	0	30	1018	31	1233	31	16073	31	2	15.2795	2.18054e-35	1.17213	0.0188003	1	1
down	ENSP00000474412	0	31	1154	31	1233	31	16073	31	3	13.9281	2.37349e-36	1.06846	0.12506	1	1
down	ENSP00000476510	0	30	999	31	1233	31	16073	31	2	15.5701	1.23034e-35	1.19442	0.011384	1	1
down	ENSP00000269305	0	30	1058	31	1233	31	16073	31	2	14.7018	7.02648e-35	1.12781	0.0512135	1	1
down	ENSP00000478721	0	31	1206	31	1233	31	16073	31	3	13.3275	9.47222e-36	1.02239	0.499094	1	1
down	ENSP00000478927	0	30	1041	31	1233	31	16073	31	3	14.9419	4.29726e-35	1.14623	0.0337597	1	1
down	ENSP00000269385	0	30	1093	31	1233	31	16073	31	3	14.231	1.88633e-34	1.0917	0.115376	1	1
down	ENSP00000479284	0	31	1216	31	1233	31	16073	31	3	13.2179	1.22752e-35	1.01398	0.646781	1	1
down	ENSP00000480158	0	30	1041	31	1233	31	16073	31	3	14.9419	4.29726e-35	1.14623	0.0337597	1	1
down	ENSP00000480791	0	30	1054	31	1233	31	16073	31	2	14.7576	6.26335e-35	1.13209	0.0464883	1	1
down	ENSP00000482063	0	31	1214	31	1233	31	16073	31	3	13.2397	1.1657e-35	1.01565	0.61421	1	1
down	ENSP00000482271	0	31	1173	31	1233	31	16073	31	3	13.7025	3.96397e-36	1.05115	0.208863	1	1
down	ENSP00000482835	0	31	1140	31	1233	31	16073	31	2	14.0991	1.61759e-36	1.08158	0.0852314	1	1
down	ENSP00000483237	0	30	1049	31	1233	31	16073	31	2	14.8279	5.42153e-35	1.13749	0.0411452	1	1
down	ENSP00000483283	0	31	1219	31	1233	31	16073	31	3	13.1854	1.32622e-35	1.01148	0.69879	1	1
down	ENSP00000483312	0	30	1041	31	1233	31	16073	31	3	14.9419	4.29726e-35	1.14623	0.0337597	1	1
down	ENSP00000483946	0	30	1174	31	1233	31	16073	31	3	13.2492	1.64786e-33	1.01638	0.557509	1	1
down	ENSP00000270722	0	31	1027	31	1233	31	16073	31	2	15.6504	6.07627e-38	1.20058	0.0032016	1	1
down	ENSP00000011619	0	31	1210	31	1233	31	16073	31	3	13.2835	1.05098e-35	1.01901	0.553764	1	1
down	ENSP00000012443	0	28	824	31	1233	31	16073	31	2	17.6184	1.87397e-33	1.35155	0.00231461	1	1
down	ENSP00000080059	0	30	1169	31	1233	31	16073	31	3	13.3058	1.44795e-33	1.02072	0.514424	1	1
down	ENSP00000168712	0	30	1042	31	1233	31	16073	31	2	14.9276	4.42437e-35	1.14513	0.0346107	1	1
down	ENSP00000203629	0	31	1154	31	1233	31	16073	31	3	13.9281	2.37349e-36	1.06846	0.12506	1	1
down	ENSP00000271640	0	31	1183	31	1233	31	16073	31	3	13.5866	5.17488e-36	1.04227	0.272666	1	1
down	ENSP00000215781	0	31	1072	31	1233	31	16073	31	2	14.9935	2.34104e-37	1.15019	0.012335	1	1
down	ENSP00000216037	0	30	1173	31	1233	31	16073	31	3	13.2605	1.60585e-33	1.01724	0.548744	1	1
down	ENSP00000216122	0	30	1041	31	1233	31	16073	31	3	14.9419	4.29726e-35	1.14623	0.0337597	1	1
down	ENSP00000216336	0	31	1218	31	1233	31	16073	31	3	13.1962	1.2925e-35	1.01232	0.681019	1	1
down	ENSP00000216797	0	31	1176	31	1233	31	16073	31	3	13.6675	4.29503e-36	1.04847	0.226306	1	1
down	ENSP00000217423	0	30	1041	31	1233	31	16073	31	3	14.9419	4.29726e-35	1.14623	0.0337597	1	1
down	ENSP00000219022	0	31	1214	31	1233	31	16073	31	3	13.2397	1.1657e-35	1.01565	0.61421	1	1
down	ENSP00000219439	0	31	1151	31	1233	31	16073	31	3	13.9644	2.18715e-36	1.07124	0.115241	1	1
down	ENSP00000220166	0	30	1098	31	1233	31	16073	31	2	14.1662	2.16643e-34	1.08673	0.128871	1	1
down	ENSP00000221515	0	31	1169	31	1233	31	16073	31	3	13.7494	3.56076e-36	1.05475	0.187617	1	1
down	ENSP00000221561	0	29	957	31	1233	31	16073	31	2	15.7116	8.16556e-34	1.20528	0.0177835	1	1
down	ENSP00000221980	0	30	1152	31	1233	31	16073	31	3	13.5022	9.28846e-34	1.03579	0.383467	1	1
down	ENSP00000273550	0	30	951	31	1233	31	16073	31	2	16.356	2.75466e-36	1.25471	0.00298597	1	1
down	ENSP00000222002	0	30	1087	31	1233	31	16073	31	2	14.3096	1.59623e-34	1.09772	0.100846	1	1
down	ENSP00000222390	0	30	1135	31	1233	31	16073	31	3	13.7044	5.91866e-34	1.0513	0.278342	1	1
down	ENSP00000225512	0	30	1161	31	1233	31	16073	31	3	13.3975	1.17592e-33	1.02776	0.44965	1	1
down	ENSP00000226091	0	30	1090	31	1233	31	16073	31	3	14.2702	1.73543e-34	1.0947	0.107894	1	1
down	ENSP00000228740	0	31	1188	31	1233	31	16073	31	3	13.5295	5.90764e-36	1.03788	0.311275	1	1
down	ENSP00000231751	0	30	1108	31	1233	31	16073	31	3	14.0384	2.85213e-34	1.07692	0.160074	1	1
down	ENSP00000232424	0	31	1212	31	1233	31	16073	31	3	13.2616	1.1069e-35	1.01733	0.58323	1	1
down	ENSP00000234739	0	31	1210	31	1233	31	16073	31	3	13.2835	1.05098e-35	1.01901	0.553764	1	1
down	ENSP00000238146	0	30	1158	31	1233	31	16073	31	3	13.4322	1.08723e-33	1.03042	0.426781	1	1
down	ENSP00000242285	0	31	1163	31	1233	31	16073	31	3	13.8203	3.0294e-36	1.06019	0.15962	1	1
down	ENSP00000242480	0	30	1041	31	1233	31	16073	31	3	14.9419	4.29726e-35	1.14623	0.0337597	1	1
down	ENSP00000243347	0	31	1199	31	1233	31	16073	31	3	13.4053	7.89016e-36	1.02836	0.415734	1	1
down	ENSP00000243644	0	30	1171	31	1233	31	16073	31	3	13.2831	1.52493e-33	1.01898	0.531433	1	1
down	ENSP00000274938	0	28	801	31	1233	31	16073	31	2	18.1243	8.40526e-34	1.39036	0.0011979	1	1
down	ENSP00000244333	0	30	1148	31	1233	31	16073	31	3	13.5492	8.35905e-34	1.0394	0.356403	1	1
down	ENSP00000244537	0	30	1067	31	1233	31	16073	31	3	14.5778	9.08622e-35	1.1183	0.063492	1	1
down	ENSP00000247271	0	31	1166	31	1233	31	16073	31	3	13.7847	3.2847e-36	1.05746	0.173072	1	1
down	ENSP00000248572	0	31	1219	31	1233	31	16073	31	3	13.1854	1.32622e-35	1.01148	0.69879	1	1
down	ENSP00000251535	0	31	1207	31	1233	31	16073	31	3	13.3165	9.72192e-36	1.02154	0.51225	1	1
down	ENSP00000251900	0	30	1062	31	1233	31	16073	31	3	14.6464	7.8791e-35	1.12356	0.0563745	1	1
down	ENSP00000253462	0	30	1132	31	1233	31	16073	31	2	13.7407	5.4623e-34	1.05409	0.26241	1	1
down	ENSP00000256458	0	31	1213	31	1233	31	16073	31	3	13.2506	1.13593e-35	1.01649	0.598526	1	1
down	ENSP00000258411	0	30	1041	31	1233	31	16073	31	3	14.9419	4.29726e-35	1.14623	0.0337597	1	1
down	ENSP00000260197	0	31	1217	31	1233	31	16073	31	3	13.2071	1.2596e-35	1.01315	0.663686	1	1
down	ENSP00000260227	0	30	1041	31	1233	31	16073	31	3	14.9419	4.29726e-35	1.14623	0.0337597	1	1
down	ENSP00000261170	0	31	1220	31	1233	31	16073	31	3	13.1746	1.3608e-35	1.01066	0.717009	1	1
down	ENSP00000261254	0	30	1176	31	1233	31	16073	31	3	13.2266	1.73508e-33	1.01465	0.575244	1	1
down	ENSP00000261349	0	30	1139	31	1233	31	16073	31	3	13.6563	6.58479e-34	1.04761	0.300777	1	1
down	ENSP00000261366	0	30	1041	31	1233	31	16073	31	3	14.9419	4.29726e-35	1.14623	0.0337597	1	1
down	ENSP00000261879	0	31	1206	31	1233	31	16073	31	3	13.3275	9.47222e-36	1.02239	0.499094	1	1
down	ENSP00000262320	0	31	1216	31	1233	31	16073	31	3	13.2179	1.22752e-35	1.01398	0.646781	1	1
down	ENSP00000262450	0	31	1183	31	1233	31	16073	31	3	13.5866	5.17488e-36	1.04227	0.272666	1	1
down	ENSP00000262965	0	31	1197	31	1233	31	16073	31	3	13.4277	7.48727e-36	1.03008	0.394506	1	1
down	ENSP00000263097	0	31	1163	31	1233	31	16073	31	4	13.8203	3.0294e-36	1.06019	0.15962	1	1
down	ENSP00000263253	0	30	1134	31	1233	31	16073	31	3	13.7165	5.76259e-34	1.05223	0.272947	1	1
down	ENSP00000263270	0	30	929	31	1233	31	16073	31	2	16.7433	1.35185e-36	1.28442	0.00156326	1	1
down	ENSP00000263382	0	30	1157	31	1233	31	16073	31	3	13.4438	1.05913e-33	1.03131	0.419337	1	1
down	ENSP00000264634	0	31	1219	31	1233	31	16073	31	3	13.1854	1.32622e-35	1.01148	0.69879	1	1
down	ENSP00000285735	0	31	1180	31	1233	31	16073	31	3	13.6212	4.77831e-36	1.04492	0.25177	1	1
down	ENSP00000286548	0	30	1145	31	1233	31	16073	31	3	13.5847	7.72166e-34	1.04212	0.337056	1	1
down	ENSP00000287097	0	31	1206	31	1233	31	16073	31	3	13.3275	9.47222e-36	1.02239	0.499094	1	1
down	ENSP00000290167	0	29	934	31	1233	31	16073	31	2	16.0985	4.00168e-34	1.23496	0.00997949	1	1
down	ENSP00000290921	0	30	1011	31	1233	31	16073	31	2	15.3853	1.76828e-35	1.18024	0.0156572	1	1
down	ENSP00000292430	0	29	994	31	1233	31	16073	31	2	15.1268	2.48134e-33	1.16041	0.0425199	1	1
down	ENSP00000293599	0	30	1173	31	1233	31	16073	31	3	13.2605	1.60585e-33	1.01724	0.548744	1	1
down	ENSP00000294064	0	31	1169	31	1233	31	16073	31	3	13.7494	3.56076e-36	1.05475	0.187617	1	1
down	ENSP00000295453	0	31	1209	31	1233	31	16073	31	3	13.2945	1.02406e-35	1.01985	0.539577	1	1
down	ENSP00000295463	0	30	1161	31	1233	31	16073	31	3	13.3975	1.17592e-33	1.02776	0.44965	1	1
down	ENSP00000295633	0	31	1181	31	1233	31	16073	31	3	13.6097	4.90711e-36	1.04403	0.258557	1	1
down	ENSP00000295886	0	30	1140	31	1233	31	16073	31	3	13.6443	6.76232e-34	1.04669	0.306603	1	1
down	ENSP00000296641	0	30	1137	31	1233	31	16073	31	3	13.6803	6.24314e-34	1.04945	0.289387	1	1
down	ENSP00000297161	0	30	1056	31	1233	31	16073	31	3	14.7297	6.63432e-35	1.12995	0.0487985	1	1
down	ENSP00000306512	0	30	1098	31	1233	31	16073	31	2	14.1662	2.16643e-34	1.08673	0.128871	1	1
down	ENSP00000297848	0	31	1163	31	1233	31	16073	31	3	13.8203	3.0294e-36	1.06019	0.15962	1	1
down	ENSP00000297904	0	31	1199	31	1233	31	16073	31	3	13.4053	7.89016e-36	1.02836	0.415734	1	1
down	ENSP00000300873	0	31	1174	31	1233	31	16073	31	3	13.6908	4.07148e-36	1.05026	0.214527	1	1
down	ENSP00000301061	0	30	1175	31	1233	31	16073	31	3	13.2379	1.69092e-33	1.01551	0.566343	1	1
down	ENSP00000301459	0	30	1102	31	1233	31	16073	31	2	14.1148	2.41906e-34	1.08278	0.140648	1	1
down	ENSP00000302486	0	31	1180	31	1233	31	16073	31	2	13.6212	4.77831e-36	1.04492	0.25177	1	1
down	ENSP00000302625	0	31	1143	31	1233	31	16073	31	3	14.0621	1.75681e-36	1.07874	0.0925669	1	1
down	ENSP00000302630	0	30	1173	31	1233	31	16073	31	3	13.2605	1.60585e-33	1.01724	0.548744	1	1
down	ENSP00000304422	0	30	1108	31	1233	31	16073	31	3	14.0384	2.85213e-34	1.07692	0.160074	1	1
down	ENSP00000304767	0	30	1142	31	1233	31	16073	31	3	13.6204	7.13136e-34	1.04486	0.318518	1	1
down	ENSP00000305422	0	30	913	31	1233	31	16073	31	2	17.0367	7.96858e-37	1.30693	0.000963339	1	1
down	ENSP00000321326	0	30	1128	31	1233	31	16073	31	2	13.7895	4.90643e-34	1.05782	0.242325	1	1
down	ENSP00000305651	0	30	1071	31	1233	31	16073	31	2	14.5234	1.01788e-34	1.11412	0.0697642	1	1
down	ENSP00000305918	0	30	1152	31	1233	31	16073	31	3	13.5022	9.28846e-34	1.03579	0.383467	1	1
down	ENSP00000305941	0	30	1136	31	1233	31	16073	31	2	13.6924	6.07881e-34	1.05037	0.283822	1	1
down	ENSP00000306157	0	31	1213	31	1233	31	16073	31	3	13.2506	1.13593e-35	1.01649	0.598526	1	1
down	ENSP00000307208	0	31	1141	31	1233	31	16073	31	2	14.0868	1.66277e-36	1.08063	0.0876118	1	1
down	ENSP00000307705	0	30	1160	31	1233	31	16073	31	3	13.4091	1.1456e-33	1.02864	0.441938	1	1
down	ENSP00000325738	0	29	988	31	1233	31	16073	31	2	15.2187	2.07811e-33	1.16746	0.0370975	1	1
down	ENSP00000311032	0	31	1178	31	1233	31	16073	31	2	13.6443	4.53044e-36	1.04669	0.23871	1	1
down	ENSP00000328181	0	30	1166	31	1233	31	16073	31	3	13.3401	1.33948e-33	1.02335	0.489506	1	1
down	ENSP00000312664	0	30	1164	31	1233	31	16073	31	3	13.363	1.27157e-33	1.02511	0.473307	1	1
down	ENSP00000312774	0	30	1172	31	1233	31	16073	31	3	13.2718	1.56488e-33	1.01811	0.540052	1	1
down	ENSP00000315130	0	30	1145	31	1233	31	16073	31	3	13.5847	7.72166e-34	1.04212	0.337056	1	1
down	ENSP00000316578	0	31	1172	31	1233	31	16073	31	3	13.7142	3.85921e-36	1.05205	0.203343	1	1
down	ENSP00000319788	0	31	1211	31	1233	31	16073	31	3	13.2725	1.07859e-35	1.01817	0.568312	1	1
down	ENSP00000320866	0	30	1179	31	1233	31	16073	31	3	13.193	1.87432e-33	1.01207	0.602328	1	1
down	ENSP00000320936	0	30	1112	31	1233	31	16073	31	3	13.9879	3.1815e-34	1.07304	0.174279	1	1
down	ENSP00000321684	0	31	1113	31	1233	31	16073	31	2	14.4412	7.61716e-37	1.10782	0.040135	1	1
down	ENSP00000338235	0	30	1178	31	1233	31	16073	31	3	13.2042	1.82675e-33	1.01293	0.593239	1	1
down	ENSP00000324205	0	31	1212	31	1233	31	16073	31	3	13.2616	1.1069e-35	1.01733	0.58323	1	1
down	ENSP00000324573	0	31	1182	31	1233	31	16073	31	3	13.5981	5.03928e-36	1.04315	0.265521	1	1
down	ENSP00000325690	0	31	1164	31	1233	31	16073	31	3	13.8084	3.11229e-36	1.05928	0.163987	1	1
down	ENSP00000327694	0	30	1041	31	1233	31	16073	31	3	14.9419	4.29726e-35	1.14623	0.0337597	1	1
down	ENSP00000327758	0	30	1041	31	1233	31	16073	31	3	14.9419	4.29726e-35	1.14623	0.0337597	1	1
down	ENSP00000328472	0	31	1149	31	1233	31	16073	31	3	13.9887	2.07087e-36	1.07311	0.109115	1	1
down	ENSP00000346175	0	30	1123	31	1233	31	16073	31	3	13.8509	4.28812e-34	1.06253	0.219014	1	1
down	ENSP00000313983	0	30	1072	31	1233	31	16073	31	3	14.5098	1.04712e-34	1.11308	0.0714176	1	1
down	ENSP00000331358	0	31	1215	31	1233	31	16073	31	3	13.2288	1.19622e-35	1.01481	0.630292	1	1
down	ENSP00000333639	0	30	1049	31	1233	31	16073	31	3	14.8279	5.42153e-35	1.13749	0.0411452	1	1
down	ENSP00000335397	0	30	1041	31	1233	31	16073	31	3	14.9419	4.29726e-35	1.14623	0.0337597	1	1
down	ENSP00000335677	0	31	1204	31	1233	31	16073	31	3	13.3497	8.99132e-36	1.02409	0.473755	1	1
down	ENSP00000337332	0	30	1156	31	1233	31	16073	31	3	13.4555	1.03174e-33	1.0322	0.411982	1	1
down	ENSP00000338272	0	31	1206	31	1233	31	16073	31	3	13.3275	9.47222e-36	1.02239	0.499094	1	1
down	ENSP00000339191	0	30	1079	31	1233	31	16073	31	2	14.4157	1.27575e-34	1.10586	0.0840201	1	1
down	ENSP00000339340	0	31	1180	31	1233	31	16073	31	3	13.6212	4.77831e-36	1.04492	0.25177	1	1
down	ENSP00000340896	0	30	1152	31	1233	31	16073	31	3	13.5022	9.28846e-34	1.03579	0.383467	1	1
down	ENSP00000356574	0	31	1145	31	1233	31	16073	31	3	14.0376	1.856e-36	1.07686	0.0977928	1	1
down	ENSP00000342626	0	30	1174	31	1233	31	16073	31	3	13.2492	1.64786e-33	1.01638	0.557509	1	1
down	ENSP00000343103	0	30	1096	31	1233	31	16073	31	2	14.1921	2.04988e-34	1.08871	0.123315	1	1
down	ENSP00000343706	0	30	1137	31	1233	31	16073	31	3	13.6803	6.24314e-34	1.04945	0.289387	1	1
down	ENSP00000344829	0	31	1216	31	1233	31	16073	31	3	13.2179	1.22752e-35	1.01398	0.646781	1	1
down	ENSP00000338207	0	30	1041	31	1233	31	16073	31	3	14.9419	4.29726e-35	1.14623	0.0337597	1	1
down	ENSP00000347602	0	30	1041	31	1233	31	16073	31	3	14.9419	4.29726e-35	1.14623	0.0337597	1	1
down	ENSP00000348089	0	31	1184	31	1233	31	16073	31	3	13.5752	5.31402e-36	1.04139	0.279997	1	1
down	ENSP00000348461	0	29	927	31	1233	31	16073	31	2	16.2201	3.20943e-34	1.24428	0.00832561	1	1
down	ENSP00000350378	0	31	1219	31	1233	31	16073	31	3	13.1854	1.32622e-35	1.01148	0.69879	1	1
down	ENSP00000352516	0	31	1219	31	1233	31	16073	31	3	13.1854	1.32622e-35	1.01148	0.69879	1	1
down	ENSP00000352941	0	30	1066	31	1233	31	16073	31	3	14.5915	8.83132e-35	1.11935	0.0620062	1	1
down	ENSP00000354487	0	31	1176	31	1233	31	16073	31	3	13.6675	4.29503e-36	1.04847	0.226306	1	1
down	ENSP00000355388	0	30	1133	31	1233	31	16073	31	3	13.7286	5.6105e-34	1.05316	0.267637	1	1
down	ENSP00000355760	0	30	1156	31	1233	31	16073	31	3	13.4555	1.03174e-33	1.0322	0.411982	1	1
down	ENSP00000367888	0	31	1176	31	1233	31	16073	31	3	13.6675	4.29503e-36	1.04847	0.226306	1	1
down	ENSP00000356213	0	31	1220	31	1233	31	16073	31	3	13.1746	1.3608e-35	1.01066	0.717009	1	1
down	ENSP00000356320	0	31	1174	31	1233	31	16073	31	3	13.6908	4.07148e-36	1.05026	0.214527	1	1
down	ENSP00000356329	0	31	1201	31	1233	31	16073	31	3	13.383	8.31399e-36	1.02664	0.438066	1	1
down	ENSP00000357103	0	30	1169	31	1233	31	16073	31	3	13.3058	1.44795e-33	1.02072	0.514424	1	1
down	ENSP00000357392	0	31	1156	31	1233	31	16073	31	3	13.904	2.50616e-36	1.06661	0.13205	1	1
down	ENSP00000357393	0	31	1193	31	1233	31	16073	31	3	13.4728	6.74036e-36	1.03353	0.355151	1	1
down	ENSP00000357581	0	31	1189	31	1233	31	16073	31	3	13.5181	6.06579e-36	1.03701	0.319608	1	1
down	ENSP00000357858	0	29	994	31	1233	31	16073	31	2	15.1268	2.48134e-33	1.16041	0.0425199	1	1
down	ENSP00000358045	0	30	1172	31	1233	31	16073	31	3	13.2718	1.56488e-33	1.01811	0.540052	1	1
down	ENSP00000358105	0	31	1157	31	1233	31	16073	31	4	13.892	2.57515e-36	1.06569	0.135685	1	1
down	ENSP00000358478	0	30	1041	31	1233	31	16073	31	3	14.9419	4.29726e-35	1.14623	0.0337597	1	1
down	ENSP00000358525	0	30	1090	31	1233	31	16073	31	2	14.2702	1.73543e-34	1.0947	0.107894	1	1
down	ENSP00000359675	0	30	1172	31	1233	31	16073	31	3	13.2718	1.56488e-33	1.01811	0.540052	1	1
down	ENSP00000359864	0	31	1138	31	1233	31	16073	31	3	14.1239	1.53078e-36	1.08348	0.0806571	1	1
down	ENSP00000360021	0	31	1157	31	1233	31	16073	31	3	13.892	2.57515e-36	1.06569	0.135685	1	1
down	ENSP00000360025	0	31	1131	31	1233	31	16073	31	3	14.2113	1.26103e-36	1.09019	0.0664438	1	1
down	ENSP00000360124	0	31	1194	31	1233	31	16073	31	3	13.4615	6.92002e-36	1.03266	0.364618	1	1
down	ENSP00000360266	0	30	949	31	1233	31	16073	31	2	16.3904	2.58384e-36	1.25735	0.00281785	1	1
down	ENSP00000360609	0	31	1195	31	1233	31	16073	31	3	13.4502	7.10432e-36	1.0318	0.374328	1	1
down	ENSP00000362649	0	31	1217	31	1233	31	16073	31	3	13.2071	1.2596e-35	1.01315	0.663686	1	1
down	ENSP00000362680	0	30	1041	31	1233	31	16073	31	3	14.9419	4.29726e-35	1.14623	0.0337597	1	1
down	ENSP00000362776	0	30	1056	31	1233	31	16073	31	2	14.7297	6.63432e-35	1.12995	0.0487985	1	1
down	ENSP00000363089	0	30	1041	31	1233	31	16073	31	3	14.9419	4.29726e-35	1.14623	0.0337597	1	1
down	ENSP00000363149	0	30	1176	31	1233	31	16073	31	3	13.2266	1.73508e-33	1.01465	0.575244	1	1
down	ENSP00000363763	0	31	1202	31	1233	31	16073	31	3	13.3719	8.53409e-36	1.02579	0.449663	1	1
down	ENSP00000364140	0	31	1173	31	1233	31	16073	31	3	13.7025	3.96397e-36	1.05115	0.208863	1	1
down	ENSP00000364683	0	31	1100	31	1233	31	16073	31	3	14.6118	5.2654e-37	1.12091	0.0277435	1	1
down	ENSP00000364847	0	31	1202	31	1233	31	16073	31	3	13.3719	8.53409e-36	1.02579	0.449663	1	1
down	ENSP00000364929	0	30	1144	31	1233	31	16073	31	3	13.5966	7.51983e-34	1.04303	0.330787	1	1
