# Supplementary material for: A Computational Framework to Identify Biomarkers for Glioma Recurrence and Potential Drugs Targeting Them
Source: Front Genet. 2022 Jan 17;12:832627. doi: 10.3389/fgene.2021.832627 (PMC8804649; doi:10.3389/fgene.2021.832627)
Supplement: Supplementary file 2 [file Table1.XLSX]

## Sheet: SupplementaryTable1
gene_id	baseMean	log2FoldChange	lfcSE	stat	pvalue	padj
ENSG00000102195	13.9358	-5.50558	0.600846	-9.16305	5.05e-20	1.28e-16
ENSG00000188816	1.33994	-5.44387	1.09017	-4.99362	5.93e-07	3.63e-05
ENSG00000182759	17.828	-5.43396	0.483316	-11.2431	2.51e-29	4.44e-25
ENSG00000197587	6.8463	-5.28348	0.634432	-8.32788	8.23e-17	1.33e-13
ENSG00000139219	149.605	-5.20061	0.49099	-10.5921	3.24e-26	3.83e-22
ENSG00000164438	1.54314	-4.87904	1.00094	-4.87445	1.09e-06	5.81e-05
ENSG00000269993	5.95318	-4.80138	0.73277	-6.55237	5.66e-11	1.62e-08
ENSG00000131668	13.5094	-4.66523	0.57466	-8.11825	4.73e-16	6.71e-13
ENSG00000005102	3.12151	-4.62002	0.45419	-10.172	2.64e-24	1.56e-20
ENSG00000069812	10.7264	-4.38963	0.477456	-9.19379	3.79e-20	1.03e-16
ENSG00000169594	9.8381	-4.29137	0.421622	-10.1783	2.48e-24	1.56e-20
ENSG00000205922	10.4489	-4.26957	0.417003	-10.2387	1.33e-24	1.18e-20
ENSG00000277010	3.20365	-4.25697	0.4971	-8.5636	1.09e-17	2.16e-14
ENSG00000099869	16.9041	-4.11862	0.524245	-7.85629	3.96e-15	4.01e-12
ENSG00000069011	90.1832	-4.05635	0.544332	-7.45198	9.2e-14	6.39e-11
ENSG00000254815	23.8853	-4.05129	0.323287	-12.5316	5.02e-36	1.78e-31
ENSG00000253317	1.12276	-3.8107	0.506681	-7.52091	5.44e-14	4.38e-11
ENSG00000240990	50.5332	-3.74601	0.850533	-4.40431	1.06e-05	0.000331261
ENSG00000196747	3.64644	-3.739	0.466331	-8.0179	1.08e-15	1.32e-12
ENSG00000161905	16.0129	-3.642	0.444468	-8.19405	2.53e-16	3.73e-13
ENSG00000226668	0.895567	-3.60829	0.550147	-6.55877	5.43e-11	1.58e-08
ENSG00000168542	2847.06	-3.54107	0.4769	-7.42517	1.13e-13	7.4e-11
ENSG00000171864	12.5002	-3.49446	0.497724	-7.02087	2.2e-12	1.04e-09
ENSG00000266010	2.82061	-3.4732	0.707819	-4.90691	9.25e-07	5.14e-05
ENSG00000109705	32.6362	-3.43453	0.492025	-6.9804	2.94e-12	1.3e-09
ENSG00000108821	3237.23	-3.3925	0.484592	-7.00073	2.55e-12	1.17e-09
ENSG00000277738	1.37666	-3.3587	0.478618	-7.01751	2.26e-12	1.05e-09
ENSG00000253508	3.37184	-3.34829	0.797481	-4.19858	2.69e-05	0.000677888
ENSG00000185652	5.70752	-3.344	0.481606	-6.94342	3.83e-12	1.64e-09
ENSG00000230392	0.842981	-3.32156	0.449898	-7.38291	1.55e-13	9.31e-11
ENSG00000165556	1.79107	-3.25838	0.637512	-5.11108	3.2e-07	2.18e-05
ENSG00000169071	86.8475	-3.20961	0.421764	-7.60998	2.74e-14	2.37e-11
ENSG00000221818	35.8088	-3.19464	0.403656	-7.91424	2.49e-15	2.67e-12
ENSG00000184058	39.3153	-3.18975	0.352465	-9.04983	1.43e-19	3.39e-16
ENSG00000108001	49.2706	-3.18685	0.455841	-6.99113	2.73e-12	1.24e-09
ENSG00000278828	36.8471	-3.17968	0.34446	-9.23089	2.68e-20	8.65e-17
ENSG00000105664	10.612	-3.16816	0.484802	-6.53496	6.36e-11	1.75e-08
ENSG00000254338	3.10127	-3.15213	0.768672	-4.10075	4.12e-05	0.000926592
ENSG00000258791	0.954422	-3.09097	0.519172	-5.95365	2.62e-09	4.37e-07
ENSG00000117122	119.11	-3.06962	0.453592	-6.76736	1.31e-11	4.95e-09
ENSG00000130635	908.456	-3.04588	0.439803	-6.92556	4.34e-12	1.83e-09
ENSG00000100985	244.983	-3.02701	0.598154	-5.06058	4.18e-07	2.72e-05
ENSG00000130675	44.8136	-2.93686	0.519034	-5.65832	1.53e-08	1.81e-06
ENSG00000141448	26.8541	-2.93283	0.527864	-5.55603	2.76e-08	3.04e-06
ENSG00000259803	12.6566	-2.90883	0.496859	-5.85444	4.79e-09	7.07e-07
ENSG00000179111	67.9896	-2.90366	0.315006	-9.21781	3.03e-20	8.96e-17
ENSG00000115596	35.7649	-2.76853	0.323998	-8.54491	1.29e-17	2.28e-14
ENSG00000205054	8.2577	-2.76697	0.570357	-4.8513	1.23e-06	6.31e-05
ENSG00000166426	107.976	-2.73148	0.568769	-4.80245	1.57e-06	7.58e-05
ENSG00000167244	1918.04	-2.70377	0.320974	-8.42367	3.65e-17	6.16e-14
ENSG00000236393	1.20874	-2.69709	0.413176	-6.52771	6.68e-11	1.82e-08
ENSG00000073861	22.3207	-2.69568	0.332309	-8.11198	4.98e-16	6.79e-13
ENSG00000230838	2.27556	-2.68312	0.624747	-4.29474	1.75e-05	0.000490273
ENSG00000185522	30.0613	-2.67361	0.273739	-9.767	1.56e-22	7.9e-19
ENSG00000159217	1.7397	-2.66072	0.563612	-4.72084	2.35e-06	0.000104606
ENSG00000085741	47.0579	-2.65778	0.277259	-9.58589	9.17e-22	3.61e-18
ENSG00000136378	263.843	-2.6573	0.333336	-7.97184	1.56e-15	1.85e-12
ENSG00000171786	70.4511	-2.64418	0.346698	-7.62676	2.41e-14	2.13e-11
ENSG00000170577	30.5789	-2.63106	0.402122	-6.54293	6.03e-11	1.67e-08
ENSG00000184254	201.66	-2.62674	0.551611	-4.76195	1.92e-06	8.96e-05
ENSG00000116176	5.68068	-2.61998	0.350657	-7.47165	7.92e-14	5.73e-11
ENSG00000187054	0.984304	-2.59846	0.579398	-4.48476	7.3e-06	0.000252284
ENSG00000163359	470.626	-2.59021	0.436491	-5.93416	2.95e-09	4.74e-07
ENSG00000277268	25.845	-2.58286	0.61283	-4.21465	2.5e-05	0.000648453
ENSG00000174807	495.774	-2.56418	0.367527	-6.97683	3.02e-12	1.32e-09
ENSG00000146910	71.2034	-2.56162	0.40821	-6.27524	3.49e-10	8.2e-08
ENSG00000142173	2752.1	-2.5449	0.423807	-6.00487	1.91e-09	3.43e-07
ENSG00000198759	18.3339	-2.52842	0.430765	-5.8696	4.37e-09	6.54e-07
ENSG00000214617	0.949849	-2.51629	0.383616	-6.5594	5.4e-11	1.58e-08
ENSG00000146054	129.953	-2.51171	0.264653	-9.49057	2.3e-21	8.15e-18
ENSG00000180730	97.6418	-2.50453	0.346412	-7.22991	4.83e-13	2.6e-10
ENSG00000120498	3.16406	-2.49523	0.433131	-5.7609	8.37e-09	1.11e-06
ENSG00000196787	54.8901	-2.48145	0.359845	-6.8959	5.35e-12	2.18e-09
ENSG00000271334	3.69673	-2.47978	0.39969	-6.20425	5.5e-10	1.21e-07
ENSG00000254102	5.4328	-2.46792	0.491617	-5.02002	5.17e-07	3.24e-05
ENSG00000276967	1.1544	-2.45795	0.496666	-4.9489	7.46e-07	4.32e-05
ENSG00000159173	2.82325	-2.42249	0.474852	-5.10157	3.37e-07	2.28e-05
ENSG00000148704	69.0634	-2.40955	0.434888	-5.54062	3.01e-08	3.23e-06
ENSG00000107821	219.415	-2.39917	0.29825	-8.04417	8.68e-16	1.1e-12
ENSG00000232832	0.810919	-2.38087	0.4118	-5.78162	7.4e-09	1.01e-06
ENSG00000161888	339.011	-2.37672	0.368087	-6.45697	1.07e-10	2.81e-08
ENSG00000064300	1457.91	-2.37513	0.418093	-5.68087	1.34e-08	1.64e-06
ENSG00000184709	3.48657	-2.37285	0.448048	-5.29597	1.18e-07	9.75e-06
ENSG00000087303	476.742	-2.36831	0.328756	-7.20386	5.85e-13	3.1e-10
ENSG00000099953	75.3721	-2.3553	0.316298	-7.44646	9.59e-14	6.48e-11
ENSG00000136352	9.10799	-2.34822	0.515766	-4.55288	5.29e-06	0.000196598
ENSG00000087116	277.571	-2.33482	0.311566	-7.49384	6.69e-14	5.16e-11
ENSG00000186564	34.0854	-2.30547	0.360222	-6.40014	1.55e-10	3.96e-08
ENSG00000204291	230.226	-2.29708	0.389805	-5.89291	3.79e-09	5.85e-07
ENSG00000198353	135.993	-2.29482	0.429739	-5.34002	9.29e-08	8.06e-06
ENSG00000198807	17.1815	-2.27732	0.349241	-6.52079	6.99e-11	1.89e-08
ENSG00000073792	257.249	-2.27218	0.520091	-4.36882	1.25e-05	0.00037571
ENSG00000234965	44.6068	-2.25964	0.378246	-5.97399	2.32e-09	3.97e-07
ENSG00000160161	31.8115	-2.25771	0.272935	-8.27198	1.32e-16	2.03e-13
ENSG00000217236	35.0426	-2.23315	0.472441	-4.72683	2.28e-06	0.000102328
ENSG00000137265	43.5423	-2.23244	0.32084	-6.95809	3.45e-12	1.49e-09
ENSG00000256673	77.8327	-2.23202	0.474237	-4.70655	2.52e-06	0.000110022
ENSG00000260428	108.778	-2.22712	0.332352	-6.7011	2.07e-11	7.07e-09
ENSG00000101057	611.857	-2.20987	0.455403	-4.85257	1.22e-06	6.28e-05
ENSG00000249069	1.51929	-2.19719	0.483161	-4.54754	5.43e-06	0.000199864
ENSG00000199568	0.97013	-2.18531	0.396552	-5.51079	3.57e-08	3.75e-06
ENSG00000182379	247.793	-2.16608	0.340975	-6.35261	2.12e-10	5.14e-08
ENSG00000261143	4.60102	-2.14637	0.32792	-6.54542	5.93e-11	1.66e-08
ENSG00000261189	12.0837	-2.13874	0.335001	-6.38426	1.72e-10	4.33e-08
ENSG00000178999	271.093	-2.12779	0.422426	-5.03708	4.73e-07	3e-05
ENSG00000176387	87.0613	-2.11674	0.240503	-8.80131	1.35e-18	2.82e-15
ENSG00000087510	27.81	-2.10089	0.404889	-5.1888	2.12e-07	1.53e-05
ENSG00000100867	290.528	-2.09829	0.457028	-4.59116	4.41e-06	0.000170265
ENSG00000160471	8.05486	-2.09732	0.297523	-7.04927	1.8e-12	8.98e-10
ENSG00000102575	202.363	-2.09234	0.389085	-5.37758	7.55e-08	6.83e-06
ENSG00000275139	2.02318	-2.09166	0.35357	-5.91582	3.3e-09	5.23e-07
ENSG00000180340	246.958	-2.0887	0.272513	-7.66458	1.79e-14	1.63e-11
ENSG00000204583	21.8421	-2.08659	0.304019	-6.86337	6.73e-12	2.71e-09
ENSG00000183873	58.3617	-2.0812	0.357485	-5.82178	5.82e-09	8.29e-07
ENSG00000280311	1.84243	-2.06672	0.30634	-6.74649	1.51e-11	5.59e-09
ENSG00000201382	0.711192	-2.0644	0.498201	-4.1437	3.42e-05	0.000812824
ENSG00000164692	3566.89	-2.05767	0.352505	-5.83727	5.31e-09	7.73e-07
ENSG00000104332	883.683	-2.04576	0.347833	-5.88146	4.07e-09	6.19e-07
ENSG00000064195	17.9752	-2.03567	0.431469	-4.718	2.38e-06	0.000105705
ENSG00000250432	8.34191	-2.02959	0.385212	-5.26875	1.37e-07	1.07e-05
ENSG00000124493	168.058	-2.02917	0.404425	-5.01741	5.24e-07	3.28e-05
ENSG00000177455	15.9622	-2.02856	0.2559	-7.92718	2.24e-15	2.48e-12
ENSG00000181649	31.328	-2.02594	0.457537	-4.42793	9.51e-06	0.00030504
ENSG00000256304	4.50734	-2.02397	0.304275	-6.65179	2.9e-11	9.51e-09
ENSG00000272282	5.8803	-2.02012	0.412191	-4.90093	9.54e-07	5.27e-05
ENSG00000228960	2.64152	-2.00824	0.434979	-4.61687	3.9e-06	0.000155739
ENSG00000278952	41.7085	-2.00781	0.234948	-8.54573	1.28e-17	2.28e-14
ENSG00000136931	3.49206	-2.00691	0.395793	-5.07062	3.97e-07	2.6e-05
ENSG00000249906	3.37709	-2.00344	0.352612	-5.68172	1.33e-08	1.64e-06
ENSG00000276272	1.18962	-2.00257	0.454377	-4.40728	1.05e-05	0.0003285
ENSG00000264230	41.741	2.045	0.48137	4.24829	2.15e-05	0.000580415
ENSG00000269124	13.993	2.05361	0.454095	4.52242	6.11e-06	0.000220097
ENSG00000267653	22.2876	2.05604	0.457166	4.49737	6.88e-06	0.000239858
ENSG00000137441	84.1135	2.10742	0.443767	4.74893	2.04e-06	9.43e-05
ENSG00000188039	983.978	2.12058	0.386917	5.48069	4.24e-08	4.23e-06
ENSG00000212579	12.0473	2.13903	0.498124	4.29417	1.75e-05	0.000491142
ENSG00000225705	18.1511	2.144	0.468033	4.58088	4.63e-06	0.000177887
ENSG00000136918	48.9727	2.15218	0.519388	4.14368	3.42e-05	0.000812824
ENSG00000183690	166.017	2.15784	0.408816	5.27827	1.3e-07	1.04e-05
ENSG00000267193	22.4144	2.164	0.511117	4.23386	2.3e-05	0.000604735
ENSG00000249169	5.52384	2.17079	0.443233	4.89764	9.7e-07	5.33e-05
ENSG00000249958	37.8218	2.17193	0.433422	5.01111	5.41e-07	3.37e-05
ENSG00000144331	224.856	2.26402	0.393889	5.74786	9.04e-09	1.17e-06
ENSG00000164512	104.89	2.28282	0.405618	5.62799	1.82e-08	2.11e-06
ENSG00000152936	37.4038	2.28615	0.398229	5.7408	9.42e-09	1.21e-06
ENSG00000147255	1722.56	2.30693	0.388406	5.93949	2.86e-09	4.65e-07
ENSG00000006611	2884.72	2.31164	0.407303	5.67548	1.38e-08	1.68e-06
ENSG00000108846	600.666	2.32039	0.567129	4.09147	4.29e-05	0.000955951
ENSG00000161649	95.6763	2.35511	0.443916	5.30531	1.12e-07	9.41e-06
ENSG00000115112	597.204	2.3631	0.485208	4.87029	1.11e-06	5.89e-05
ENSG00000250538	33.3077	2.3637	0.571902	4.13305	3.58e-05	0.000840075
ENSG00000264345	18.2269	2.37615	0.45084	5.2705	1.36e-07	1.06e-05
ENSG00000165309	135.115	2.38263	0.500797	4.75767	1.96e-06	9.09e-05
ENSG00000197057	57.9852	2.38888	0.42146	5.6681	1.44e-08	1.74e-06
ENSG00000228208	10.7063	2.39528	0.58573	4.08939	4.33e-05	0.000962756
ENSG00000262890	21.4999	2.41135	0.588865	4.09491	4.22e-05	0.000946644
ENSG00000267368	27.7168	2.44359	0.595299	4.1048	4.05e-05	0.000913959
ENSG00000186226	6.2072	2.45989	0.593979	4.14138	3.45e-05	0.000818294
ENSG00000232177	33.4337	2.50935	0.506395	4.95532	7.22e-07	4.2e-05
ENSG00000186212	93.1535	2.51488	0.537846	4.67583	2.93e-06	0.000124329
ENSG00000211688	2.73564	2.53276	0.60255	4.20341	2.63e-05	0.000667384
ENSG00000213355	44.8156	2.53609	0.616669	4.11256	3.91e-05	0.000895181
ENSG00000225647	6.13755	2.55666	0.589095	4.33998	1.42e-05	0.000416569
ENSG00000220557	5.80979	2.57145	0.616522	4.1709	3.03e-05	0.000741453
ENSG00000215018	1062.58	2.5955	0.435215	5.96371	2.47e-09	4.16e-07
ENSG00000112164	105.941	2.60217	0.538766	4.82987	1.37e-06	6.79e-05
ENSG00000141469	5287.77	2.63789	0.492468	5.35647	8.49e-08	7.48e-06
ENSG00000233147	5.33362	2.64881	0.603168	4.3915	1.13e-05	0.000347108
ENSG00000006059	6.9169	2.65768	0.597353	4.4491	8.62e-06	0.000284447
ENSG00000144681	120.93	2.69192	0.562648	4.78438	1.72e-06	8.15e-05
ENSG00000176601	92.3444	2.70356	0.561066	4.81861	1.45e-06	7.08e-05
ENSG00000274588	390.534	2.72473	0.491105	5.54817	2.89e-08	3.13e-06
ENSG00000231228	2.54814	2.73883	0.621809	4.40461	1.06e-05	0.000331092
ENSG00000235711	38.0409	2.7839	0.55908	4.97943	6.38e-07	3.83e-05
ENSG00000132874	132.214	2.80028	0.465093	6.0209	1.73e-09	3.17e-07
ENSG00000266968	147.022	2.81243	0.479059	5.87073	4.34e-09	6.52e-07
ENSG00000112812	21.6857	2.84566	0.611298	4.65511	3.24e-06	0.000135087
ENSG00000181541	6.76305	2.8597	0.697593	4.09938	4.14e-05	0.000930915
ENSG00000145642	56.6134	2.87478	0.621961	4.62212	3.8e-06	0.000152364
ENSG00000139144	35.067	2.89853	0.454589	6.37616	1.82e-10	4.5e-08
ENSG00000167858	174.323	2.91785	0.484156	6.02667	1.67e-09	3.09e-07
ENSG00000259234	12.2948	2.9183	0.681725	4.28076	1.86e-05	0.000515178
ENSG00000254187	13.5542	2.9308	0.689975	4.24769	2.16e-05	0.000581544
ENSG00000261268	7.6395	2.93583	0.619028	4.74265	2.11e-06	9.65e-05
ENSG00000124134	444.834	2.94318	0.601178	4.89568	9.8e-07	5.35e-05
ENSG00000258926	271.197	3.00057	0.42279	7.09705	1.27e-12	6.55e-10
ENSG00000163206	38.8775	3.00105	0.646709	4.64049	3.48e-06	0.00014315
ENSG00000179520	388.936	3.00829	0.542195	5.54834	2.88e-08	3.13e-06
ENSG00000276547	783.722	3.01296	0.548175	5.49636	3.88e-08	3.96e-06
ENSG00000180347	29.8472	3.01352	0.697793	4.31864	1.57e-05	0.000450769
ENSG00000205279	76.595	3.1405	0.729973	4.30222	1.69e-05	0.000477023
ENSG00000047936	15.9716	3.2395	0.67027	4.83313	1.34e-06	6.74e-05
ENSG00000188869	36.4515	3.29098	0.628522	5.23606	1.64e-07	1.23e-05
ENSG00000280217	42.6112	3.30968	0.583476	5.67236	1.41e-08	1.7e-06
ENSG00000188162	206.96	3.3283	0.649397	5.12522	2.97e-07	2.05e-05
ENSG00000135426	827.942	3.3464	0.63415	5.27699	1.31e-07	1.04e-05
ENSG00000251350	16.8329	3.45191	0.74944	4.60598	4.11e-06	0.000161925
ENSG00000133067	376.005	3.78352	0.610246	6.19999	5.65e-10	1.23e-07
ENSG00000012223	1112.81	4.06385	0.672703	6.04108	1.53e-09	2.9e-07
ENSG00000256193	92.763	4.14682	0.875501	4.73651	2.17e-06	9.87e-05
ENSG00000259025	4.53378	4.22975	0.837726	5.04908	4.44e-07	2.86e-05
ENSG00000215117	5.67066	4.38751	1.04282	4.20736	2.58e-05	0.000661394
ENSG00000106511	235.298	4.39118	0.669025	6.56355	5.25e-11	1.58e-08
ENSG00000110887	210.162	4.55718	0.615281	7.40666	1.3e-13	8.06e-11
ENSG00000229108	39.8965	4.57409	0.848877	5.38841	7.11e-08	6.53e-06
